# Supplementary material for: Peri-abortion contraceptive counseling: A systematic review of randomized controlled trials
Source: PLoS One. 2021 Dec 28;16(12):e0260794. doi: 10.1371/journal.pone.0260794 (PMC8714105; doi:10.1371/journal.pone.0260794)
Supplement: S1 Data — (XLSX) [file pone.0260794.s017.xlsx]

## Sheet: Outcome "USE"
Author	Year	Evaluation time	Data extracted from:	Intervention group outcome	Total intervention group outcome	Control group outcome	Total control group outcome
Bender	2004	4-6 months	Table 3	128	148	109	128
Schunmann	2006	16 weeks	Table 7	159	161	138	140
Nobili	2007	3 months	Figure 2	16	20	8	13
Zhu	2009	6 months	Table 2	475	494	453	507
Lagnston	2010	3 months	Table 2	69	89	61	83
Carneiro	2011	6 months	Table 2	121	123	86	123
Smith	2015	4 months	Table 2	135	211	101	220
Whitaker	2016	3 months	Table 2	21	25	16	26

## Sheet: Outcome "USE LARC"
Author	Year	Evaluation time	Data extracted from:	Intervention group outcome	Total intervention group outcome	Control group outcome	Total control group outcome
Bender	2004	4-6 months	Table 3	8	148	13	128
Schunmann	2006	16 weeks	Table 7	60	157	35	136
Whitaker	2016	3 months	Table 2	15	25	8	26

## Sheet: Outcome "UPTAKE"
Author	Year	Evaluation time	Data extracted from:	Intervention group outcome	Total intervention group outcome	Control group outcome	Total control group outcome
Schunmann	2006	Inmediatly	Table 5 and 6	271	281	203	250
Lagnston	2010	Inmediatly	Table 2	105	114	99	108
Carneiro	2011	Inmediatly	Table 2	123	123	118	123
Davidson	2015	Inmediatly	Table 3	92	96	91	95
Whitaker	2016	4 weeks	Table 4	25	29	23	31

## Sheet: Outcome "Obstetric event"
Author	Year	Follow up	Data extracted from:	Intervention group outcome	Total intervention group outcome	Control group outcome	Total control group outcome
Schunmann	2006	2 years	In extenso (Results)	40	316	27	297
Zhu	2009	6 months	Table 4	56	592	82	634
Smith	2015	1 year	Table 2	8	169	11	159
